# Supplementary material for: Enhancement of SARS-CoV-2 mRNA Vaccine Efficacy through the Application of TMSB10 UTR for Superior Antigen Presentation and Immune Activation
Source: Vaccines (Basel). 2024 Apr 17;12(4):432. doi: 10.3390/vaccines12040432 (PMC11053782; doi:10.3390/vaccines12040432)
Supplement: Supplementary file 1 [file vaccines-12-00432-s001.zip]

Archive with 1 entries (1 files):
- vaccines-2921565-supplementary.xlsx
